# Supplementary material for: Effectiveness of a prevention program in the incidence of cardiovascular outcomes in a low-income population from Colombia: a real-world propensity score-matched cohort study
Source: BMC Public Health. 2020 Sep 17;20:1416. doi: 10.1186/s12889-020-09516-5 (PMC7500541; doi:10.1186/s12889-020-09516-5)
Supplement: Supplementary file 2 — Additional file 2 Supplementary material 2: Patient characteristics at baseline for matched and unmatched samples according to cardiovascular risk categories [file 12889_2020_9516_MOESM2_ESM.xlsx]

## Sheet: Descriptives
	Patient characteristics at baseline for matched and unmatched low cardiovascular risk samples								Patient characteristics at baseline for matched and unmatched medium cardiovascular risk samples								Patient characteristics at baseline for matched and unmatched high risk with DM cardiovascular risk samples								Patient characteristics at baseline for matched and unmatched high risk without DM cardiovascular risk samples
	Low risk								Medium risk								High risk - DM								High risk - No DM
	Characteristic	Unmatched			Matched				Characteristic	Unmatched			Matched				Characteristic	Unmatched			Matched				Characteristic	Unmatched			Matched
		Adherent	Non-adherent	SMD	Adherent	Non-adherent	SMD			Adherent	Non-adherent	SMD	Adherent	Non-adherent	SMD			Adherent	Non-adherent	SMD	Adherent	Non-adherent	SMD			Adherent	Non-adherent	SMD	Adherent	Non-adherent	SMD
	Frequency of patients	4051	3465		3865	2454			Frequency of patients	11797	15123		11509	8614			Frequency of patients	4224	10983		4061	4033			Frequency of patients	541	2323		508	530
	Sex								Sex								Sex								Sex
	Female	3,239(80%)	2,621(75.6%)	0.108	3,089(79.9%)	1,907(77.7%)	0.036		Female	7,618(64.6%)	9,751(64.5%)	0.002	7,431(64.6%)	5,608(65.1%)	0.019		Female	2,839(67.2%)	6,760(61.5%)	0.121	2,743(67.5%)	2,636(65.4%)	0.016		Female	323(59.7%)	1,472(63.4%)	0.075	307(60.4%)	330(62.3%)	0.022
	Male	812(20%)	844(24.4%)	0.108	776(20.1%)	547(22.3%)	0.036		Male	4,179(35.4%)	5,372(35.5%)	0.002	4,078(35.4%)	3,006(34.9%)	0.019		Male	1,385(32.8%)	4,223(38.5%)	0.121	1,318(32.5%)	1,397(34.6%)	0.016		Male	218(40.3%)	851(36.6%)	0.075	201(39.6%)	200(37.7%)	0.022
	Age in years	45.7(+/-8.2)	44.2(+/-7.9)	0.182	45.6(+/-8.1)	45(+/-7.9)	0.066		Age in years	59.3(+/-8.1)	58.5(+/-8.5)	0.096	59.3(+/-8.1)	59(+/-8.5)	0.02		Age in years	55.4(+/-10.2)	55(+/-10.2)	0.038	55.5(+/-10.2)	55.5(+/-10.3)	0.031		Age in years	68.5(+/-5)	67.5(+/-5.8)	0.205	68.6(+/-4.9)	68.2(+/-5.7)	0.032
	Overweight or obesity (BMI > 25)	2,835(70%)	2,470(71.5%)	0.033	2,737(70.8%)	1,740(70.9%)	0.02		Overweight or obesity (BMI > 25)	7,283(61.8%)	9,842(65.2%)	0.069	7,149(62.1%)	5,510(64%)	0.004		Overweight or obesity (BMI > 25)	2,952(70%)	7,409(67.5%)	0.053	2,848(70.1%)	2,790(69.2%)	0.007		Overweight or obesity (BMI > 25)	286(53.1%)	1,302(56.1%)	0.062	267(52.6%)	297(56%)	0.064
	Diagnosis at baseline								Diagnosis at baseline								Diagnosis at baseline								Diagnosis at baseline
	Hypertension	4,051(100%)	3,465(100%)		3,865(100%)	2,454(100%)			Hypertension	11,797(100%)	15,123(100%)		11,509(100%)	8,614(100%)			Hypertension	3,407(80.7%)	9,099(82.8%)	0.055	3,297(81.2%)	3,306(82%)	0.04		Hypertension	541(100%)	2,323(100%)		508(100%)	530(100%)
	Dyslipidemia	931(23%)	1,482(42.8%)	0.47	916(23.7%)	825(33.6%)	0.031		Dyslipidemia	3,015(25.6%)	7,685(50.8%)	0.579	2,970(25.8%)	3,211(37.3%)	0.095		Diabetes millitus type 2	4,224(100%)	10,983(100%)	NaN	4,061(100%)	4,033(100%)	NaN		Dyslipidemia	128(23.7%)	1,238(53.3%)	0.697	120(23.6%)	156(29.4%)	0.048
	Chronic kidney disease	245(6%)	133(3.8%)	0.093	220(5.7%)	107(4.4%)	0.088		Chronic kidney disease	1,596(13.5%)	1,792(11.8%)	0.049	1,561(13.6%)	1,030(12%)	0.009		Dyslipidemia	685(16.2%)	3,557(32.4%)	0.439	675(16.6%)	892(22.1%)	0.015		Chronic kidney disease	150(27.7%)	583(25.1%)	0.059	145(28.5%)	137(25.8%)	0.044
	Prevalence groups								Prevalence groups								Chronic kidney disease	335(7.9%)	718(6.5%)	0.052	326(8%)	286(7.1%)	0.042		Prevalence groups
	HTA	2,919(72.1%)	1,902(54.9%)	0.382	2,772(71.7%)	1,563(63.7%)	0.015		HTA	7,527(63.8%)	6,426(42.5%)	0.443	7,314(63.6%)	4,714(54.7%)	0.073		Prevalence groups								HTA	287(53.0%)	746(32.1%)	0.419	267(52.6%)	265(50.0%)	0.066
	HTA + Dyslipidemia	887(21.9%)	1,430(41.3%)	0.468	873(22.6%)	784(31.9%)	0.032		HTA + Dyslipidemia	2,674(22.7%)	6,905(45.7%)	0.549	2,634(22.9%)	2,870(33.3%)	0.077		HTA + DM	2,432(57.6%)	5,037(45.9%)	0.237	2,340(57.6%)	2,202(54.6%)	0.012		HTA + CKD	126(23.3%)	339(14.6%)	0.206	121(23.8%)	109(20.6%)	0.029
	HTA + CKD	201( 5.0%)	81( 2.3%)	0.121	177( 4.6%)	66( 2.7%)	0.097		HTA + CKD	1,255(10.6%)	1,012( 6.7%)	0.128	1,225(10.6%)	689( 8.0%)	0.021		DM	817(19.3%)	1,884(17.2%)	0.055	764(18.8%)	727(18.0%)	0.04		HTA + Dyslipidemia	104(19.2%)	994(42.8%)	0.597	96(18.9%)	128(24.2%)	0.033
	HTA + CKD + Dyslipidemia	44( 1.1%)	52( 1.5%)	0.04	43( 1.1%)	41( 1.7%)	0		HTA + CKD + Dyslipidemia	341( 2.9%)	780( 5.2%)	0.135	336( 2.9%)	341( 4.0%)	0.056		HTA + DM + Dyslipidemia	640(15.2%)	3,344(30.4%)	0.427	631(15.5%)	818(20.3%)	0.027		HTA + CKD + Dyslipidemia	24( 4.4%)	244(10.5%)	0.294	24( 4.7%)	28( 5.3%)	0.036
	Cardiovascular risk factors (mean, SD)								Cardiovascular risk factors (mean, SD)								HTA + DM + CKD	290( 6.9%)	505( 4.6%)	0.09	282( 6.9%)	212( 5.3%)	0.062		Cardiovascular risk factors
	Systolic blood pressure (mmHg)	119.4(+/-11.1)	120.7(+/-13.1)	0.11	119.5(+/-11.1)	120.2(+/-12.2)	0.1		Systolic blood pressure (mmHg)	129.5(+/-14.7)	131(+/-16.7)	0.097	129.6(+/-14.8)	130.7(+/-16.1)	0.058		HTA + DM + Dyslipidemia + CKD	45( 1.1%)	213( 1.9%)	0.085	44( 1.1%)	74( 1.8%)	0.041		Systolic blood pressure (mmHg)	145.8(+/-17.2)	145.3(+/-20.1)	0.029	145.8(+/-17.2)	145.7(+/-19.7)	0.022
	Diastolic blood pressure (mmHg)	78(+/-10.1)	80(+/-12.3)	0.196	78.2(+/-10.1)	79.1(+/-11.7)	0.02		Diastolic blood pressure (mmHg)	81.1(+/-11.1)	82.6(+/-12.2)	0.131	81.2(+/-11.1)	82(+/-12)	0.08		Cardiovascular risk factors								Diastolic blood pressure (mmHg)	84.7(+/-11.2)	85.6(+/-12.9)	0.084	84.7(+/-11.2)	85.7(+/-14.3)	0.049
	Total cholesterol(mg/dl)	177(+/-34.2)	183.6(+/-38.5)	0.191	177.3(+/-33.9)	178.7(+/-35.7)	0.013		Total cholesterol(mg/dl)	193.9(+/-41.1)	203.8(+/-43.2)	0.241	193.5(+/-40.6)	197.9(+/-41)	0.051		Systolic blood pressure (mmHg)	125.1(+/-14.1)	125.7(+/-15.4)	0.042	125.1(+/-14.1)	125.6(+/-15.2)	0.034		Total cholesterol(mg/dl)	214.1(+/-50.3)	217.5(+/-46.5)	0.068	212.6(+/-49.4)	212.8(+/-45.7)	0.035
	LDL cholesterol (mg/dl)	101.7(+/-28.6)	108.4(+/-28.8)	0.235	102.1(+/-28.6)	104.8(+/-27.1)	0.004		LDL cholesterol (mg/dl)	112.3(+/-33.2)	120.6(+/-32.8)	0.248	112.4(+/-33.2)	116(+/-31.9)	0.043		Diastolic blood pressure (mmHg)	79.2(+/-10.8)	79.7(+/-11.3)	0.044	79.3(+/-10.9)	79.5(+/-12.1)	0.026		LDL cholesterol (mg/dl)	124.2(+/-37.2)	128.7(+/-35.6)	0.12	124.2(+/-37)	124.7(+/-34.5)	0.025
	HDL cholesterol (mg/dl)	49.8(+/-11.2)	49.5(+/-10.8)	0.035	49.8(+/-11.1)	49.3(+/-10.7)	0.005		HDL cholesterol (mg/dl)	47.5(+/-10.9)	48(+/-10.8)	0.051	47.4(+/-10.8)	47.6(+/-10.9)	0.006		Hemoglobin A1c (HbA1c)	6.9(+/-1.8)	8.4(+/-2.4)	0.801	6.9(+/-1.7)	7.2(+/-1.7)	0.036		HDL cholesterol (mg/dl)	42(+/-9.3)	44.6(+/-10.1)	0.285	42.1(+/-9.3)	42.8(+/-9.2)	0.007
	Triglycerides (mg/dl)	141.3(+/-65.5)	148.6(+/-68.3)	0.111	140.5(+/-64.3)	144.9(+/-63.5)	0.048		Triglycerides (mg/dl)	152(+/-70.6)	163.9(+/-74.4)	0.168	151.4(+/-69.6)	158.6(+/-70.3)	0.027		Total cholesterol(mg/dl)	190.7(+/-41.8)	199.9(+/-44.4)	0.218	190.2(+/-41)	193(+/-42.1)	0.009		Triglycerides (mg/dl)	159.6(+/-76.6)	174.3(+/-80.5)	0.192	160.6(+/-77)	165.6(+/-74.5)	0.038
	Current smoking	36(0.9%)	163(4.7%)	0.407	36(0.9%)	36(1.5%)	0.022		Current smoking	576(4.9%)	3,860(25.5%)	0.958	566(4.9%)	737(8.6%)	0.044		LDL cholesterol (mg/dl)	108.1(+/-33.4)	114.6(+/-33.9)	0.194	108.2(+/-33.4)	110.4(+/-32.4)	0.006		Current smoking	233(43.1%)	1,774(76.4%)	0.672	227(44.7%)	288(54.3%)	0.05
	Frequency of physical activity								Frequency of physical activity								HDL cholesterol (mg/dl)	47.2(+/-11.3)	47.1(+/-11.1)	0.008	47.2(+/-11.4)	47.3(+/-11.3)	0.005		Frequency of physical activity
	Never	1,978(48.8%)	3,010(86.9%)	0.761	1,947(50.4%)	2,058(83.9%)	0.016		Never	5,386(45.7%)	12,211(80.7%)	0.704	5,329(46.3%)	6,419(74.5%)	0.051		Triglycerides (mg/dl)	166.4(+/-80.6)	183.2(+/-86.5)	0.209	165.1(+/-79.1)	169.9(+/-78.8)	0.018		Never	272(50.3%)	454(19.5%)	0.614	250(49.2%)	250(47.2%)	0.06
	Occasional	1,344(33.2%)	244( 7.0%)	0.555	1,256(32.5%)	212( 8.6%)	0.013		Occasional	4,134(35.0%)	1,970(13.0%)	0.461	4,022(34.9%)	1,444(16.8%)	0.081		Current smoking	230(5.4%)	2,728(24.8%)	0.855	221(5.4%)	323(8%)	0.029		Occasional	140(25.9%)	1,706(73.4%)	1.085	137(27.0%)	182(34.3%)	0.039
	Frequent	729(18.0%)	211( 6.1%)	0.31	662(17.1%)	184( 7.5%)	0.005		Frequent	2,277(19.3%)	942( 6.2%)	0.331	2,158(18.8%)	751( 8.7%)	0.033		Frequency of physical activity								Frequent	129(23.8%)	163( 7.0%)	0.395	121(23.8%)	98(18.5%)	0.03
																	Never	1,668(39.5%)	8,454(77.0%)	0.767	1,637(40.3%)	2,537(62.9%)	0.026
																	Occasional	1,646(39.0%)	1,682(15.3%)	0.485	1,570(38.7%)	962(23.9%)	0.05
																	Frequent	910(21.5%)	847( 7.7%)	0.336	854(21.0%)	534(13.2%)	0.027
